# Supplementary material for: Exploration of the causal relationship between inflammatory cytokines and type 2 diabetes via mendelian randomization and polygenic score
Source: Front Immunol. 2026 Jul 8;17:1848697. doi: 10.3389/fimmu.2026.1848697 (PMC13388088; doi:10.3389/fimmu.2026.1848697)
Supplement: Supplementary Table 1 — F-statistics for Instrumental Variables. [file Table1.xlsx]

## Sheet: sheet1
Specific information of instrumental variables used in MR analysis
Inflammatory cytokines	SNPs	Chr	Pos	beta	se	N	F
Artemin (ARTN)	rs1329733	9	92208227	-0.0674	0.0136	11330	24.561
Artemin (ARTN)	rs1370215	18	54688939	-0.07	0.0153	11330	20.932
Artemin (ARTN)	rs138311590	4	4424044	-0.0811	0.0176	11758	21.233
Artemin (ARTN)	rs17340161	5	103466564	-0.0873	0.0189	11330	21.336
Artemin (ARTN)	rs3003450	1	17628383	0.0632	0.0137	11762	21.281
Artemin (ARTN)	rs62277657	3	111720183	0.0833	0.0166	11777	25.181
Artemin (ARTN)	rs9496445	6	143047898	0.0853	0.0181	11768	22.21
T-cell surface glycoprotein CD5 (CD5)	rs11622090	14	93329692	-0.0588	0.0128	13236	21.103
T-cell surface glycoprotein CD5 (CD5)	rs12416520	10	71211945	-0.0629	0.0132	14709	22.707
T-cell surface glycoprotein CD5 (CD5)	rs1259355	12	31688535	0.0569	0.0119	14287	22.863
T-cell surface glycoprotein CD5 (CD5)	rs17345759	7	97499410	-0.1134	0.0245	14287	21.424
T-cell surface glycoprotein CD5 (CD5)	rs2237450	7	50716017	0.0623	0.0124	14287	25.243
T-cell surface glycoprotein CD5 (CD5)	rs3184504	12	111884608	0.1427	0.0128	11784	124.288
T-cell surface glycoprotein CD5 (CD5)	rs4073745	5	176733341	-0.0683	0.0131	14287	27.183
T-cell surface glycoprotein CD5 (CD5)	rs7242462	18	45545720	-0.1199	0.0187	14287	41.111
Macrophage colony-stimulating factor 1 (CSF-1)	rs17610659	1	110503296	0.1684	0.0118	14286	203.667
Macrophage colony-stimulating factor 1 (CSF-1)	rs7227917	18	45546185	-0.0872	0.0185	14286	22.217
Macrophage colony-stimulating factor 1 (CSF-1)	rs7538029	1	110474695	0.0775	0.0165	11335	22.062
C-X-C motif chemokine 10 (CXCL10)	rs112202639	1	44566391	-0.1609	0.0336	14744	22.932
C-X-C motif chemokine 10 (CXCL10)	rs1563171	2	3891773	0.0592	0.0127	14740	21.729
C-X-C motif chemokine 10 (CXCL10)	rs12476448	2	14400474	0.0536	0.0115	14737	21.724
C-X-C motif chemokine 10 (CXCL10)	rs12646113	4	77175245	0.0977	0.0136	14743	51.607
C-X-C motif chemokine 10 (CXCL10)	rs12174864	6	88557407	-0.0582	0.0121	14295	23.135
C-X-C motif chemokine 10 (CXCL10)	rs10481754	9	84196490	-0.0548	0.0119	14296	21.206
C-X-C motif chemokine 10 (CXCL10)	rs4367871	10	1845059	-0.0567	0.0119	14296	22.702
C-X-C motif chemokine 10 (CXCL10)	rs741344	12	68597086	-0.06	0.013	14296	21.302
C-X-C motif chemokine 10 (CXCL10)	rs3184504	12	111884608	0.1138	0.0131	11793	75.464
C-X-C motif chemokine 10 (CXCL10)	rs1077965	15	80065337	-0.0546	0.0118	14731	21.41
C-X-C motif chemokine 10 (CXCL10)	rs12629593	3	54104178	-0.0879	0.0182	14744	23.326
C-X-C motif chemokine 9 (CXCL9)	rs7600322	2	204754353	0.057	0.0118	13849	23.334
C-X-C motif chemokine 9 (CXCL9)	rs4241577	4	76930776	-0.1419	0.0128	14724	122.898
C-X-C motif chemokine 9 (CXCL9)	rs80348644	4	160574480	0.1546	0.0332	14734	21.684
C-X-C motif chemokine 9 (CXCL9)	rs145607633	5	19287867	0.0728	0.0154	14287	22.347
C-X-C motif chemokine 9 (CXCL9)	rs783149	6	161088918	-0.0805	0.0144	14287	31.251
C-X-C motif chemokine 9 (CXCL9)	rs317748	7	29069227	0.0562	0.0119	14734	22.304
C-X-C motif chemokine 9 (CXCL9)	rs3184504	12	111884608	0.1008	0.013	11784	60.122
Fibroblast growth factor 19 (FGF-19)	rs12407505	1	85295202	-0.1614	0.0352	14735	21.024
Fibroblast growth factor 19 (FGF-19)	rs834971	1	100098055	-0.0614	0.0128	14728	23.01
Fibroblast growth factor 19 (FGF-19)	rs112126444	3	132162249	-0.0927	0.0199	14735	21.7
Fibroblast growth factor 19 (FGF-19)	rs13103023	4	39457617	0.0837	0.0124	14296	45.563
Fibroblast growth factor 19 (FGF-19)	rs12520287	5	54847098	-0.1014	0.0221	14296	21.052
Fibroblast growth factor 19 (FGF-19)	rs12110436	6	168606201	-0.136	0.0297	14743	20.968
Fibroblast growth factor 19 (FGF-19)	rs2906655	7	101569302	-0.0623	0.0135	14743	21.297
Fibroblast growth factor 19 (FGF-19)	rs7005978	8	59382715	-0.1055	0.0123	14744	73.569
Fibroblast growth factor 19 (FGF-19)	rs79110990	9	18148302	0.073	0.0156	14295	21.898
Fibroblast growth factor 19 (FGF-19)	rs516246	19	49206172	-0.1661	0.0118	14744	198.141
Fibroblast growth factor 21 (FGF-21)	rs10495032	1	216837226	-0.1557	0.0318	14720	23.973
Fibroblast growth factor 21 (FGF-21)	rs7610704	3	11689679	-0.0568	0.012	14295	22.404
Fibroblast growth factor 21 (FGF-21)	rs60277384	5	84356011	-0.0881	0.019	14742	21.5
Fibroblast growth factor 21 (FGF-21)	rs13229619	7	73030175	-0.1609	0.0176	14743	83.577
Fibroblast growth factor 21 (FGF-21)	rs7012637	8	9173209	-0.0605	0.012	14295	25.418
Fibroblast growth factor 21 (FGF-21)	rs2429473	12	47198899	-0.0812	0.0147	14295	30.512
Interleukin-5 (IL-5)	rs17009223	1	208050360	-0.1169	0.0236	11789	24.536
Interleukin-5 (IL-5)	rs34639000	5	95530542	0.0765	0.0147	11773	27.082
Interleukin-5 (IL-5)	rs7142197	14	93316119	-0.0924	0.0188	11773	24.156
Interleukin-5 (IL-5)	rs12592185	15	70546132	0.0838	0.0173	11344	23.464
Interleukin-5 (IL-5)	rs132210	22	48143913	-0.0686	0.0141	11344	23.671
Signaling lymphocytic activation molecule (SLAMF1)	rs12058421	1	160581152	-0.1256	0.0159	14731	62.4
Signaling lymphocytic activation molecule (SLAMF1)	rs13014154	2	62575443	-0.0612	0.0123	14285	24.757
Signaling lymphocytic activation molecule (SLAMF1)	rs7745783	6	42462406	-0.0589	0.0119	14286	24.498
Signaling lymphocytic activation molecule (SLAMF1)	rs2623960	6	152893441	0.0688	0.0143	14286	23.148
Signaling lymphocytic activation molecule (SLAMF1)	rs10499604	7	38626562	0.058	0.0125	14730	21.53
Signaling lymphocytic activation molecule (SLAMF1)	rs2790462	10	28873202	-0.0747	0.0126	14733	35.148
Signaling lymphocytic activation molecule (SLAMF1)	rs3184504	12	111884608	0.097	0.013	11783	55.675
Signaling lymphocytic activation molecule (SLAMF1)	rs1609310	15	55294543	-0.0557	0.012	14286	21.545
