# Supplementary material for: Exploration of the causal relationship between inflammatory cytokines and type 2 diabetes via mendelian randomization and polygenic score
Source: Front Immunol. 2026 Jul 8;17:1848697. doi: 10.3389/fimmu.2026.1848697 (PMC13388088; doi:10.3389/fimmu.2026.1848697)
Supplement: Supplementary Table 2 — SNP Information Successfully Matched in the Mongolian Population. [file Table2.xlsx]

## Sheet: Sheet1
PGS analysis incorporating SNPs
SNP	effect_allele	beta
rs11622090	T	0.0880108773227134
rs3184504	T	-0.388903
rs4073745	C	-0.482562
rs7227917	C	-0.160991
rs4367871	T	-0.283026
rs12407505	C	0.328584063772207
rs516246	T	-0.3007
rs34639000	C	-0.0551956
