# Supplementary material for: Exploration of the causal relationship between inflammatory cytokines and type 2 diabetes via mendelian randomization and polygenic score
Source: Front Immunol. 2026 Jul 8;17:1848697. doi: 10.3389/fimmu.2026.1848697 (PMC13388088; doi:10.3389/fimmu.2026.1848697)
Supplement: Supplementary Table 3 — Distribution of PGS Scores in the Mongolian Population. [file Table3.xlsx]

## Sheet: 351PRS信息-PC1-10(8SNP)
Mongolian Population PGS Score Distribution
IID	PHENO	CNT	CNT2	SCORE	PGS_std	PC1	PC2	PC3	PC4	PC5	PC6	PC7	PC8	PC9	PC10	Age	Sex
01020002	2	12	1	0.00733424	1.32989698278457	0.137934	-0.000273701	-0.0151823	0.00363989	-0.00760208	0.00413706	0.0233428	-0.021493	-0.0182483	0.015681	62	2
01020004	1	12	0	0	0.919570407107986	0.137185	-0.00667323	-0.0169632	-0.00136029	0.00400168	-0.0071498	-0.00599229	0.0025669	-9.90412e-05	0.00978468	65	2
01020005	1	12	1	0.00733424	1.32989698278457	0.137031	0.00957685	0.012331	-0.000496661	0.00026157	0.00194141	-0.03538	-0.0212954	0.00651702	-0.00868705	67	2
01020008	1	12	1	-0.00459964	0.662235696143378	0.137235	-0.00830801	-0.0180802	-0.00207577	-0.00998714	0.0066782	-0.0105354	-0.00166919	-0.00308869	0.012156	67	2
01020010	1	12	1	-0.0235855	-0.399961	0.137126	0.00164394	-0.00780611	-0.0177924	0.000848686	0.00534517	-0.042167	0.00746853	-0.00297586	0.0229804	63	2
01020012	2	12	1	-0.0235855	-0.399961	0.137168	-0.00400299	-0.015959	-0.00472118	0.00273972	-0.00176217	-0.0234943	-0.0134567	-0.01081	0.0211566	67	2
01020017	2	12	1	-0.0235855	-0.399961	0.137225	0.00304758	-0.0155828	-0.00791259	-0.00100473	-0.00206461	-0.0152418	0.0164156	0.00319354	0.00239336	59	1
01020018	1	12	3	-0.0413096	-1.39157	0.13708	0.00289794	0.00464556	-0.00556698	0.00332526	0.0154947	-0.0477913	0.00412233	-0.0060699	0.0155374	61	1
01020019	1	12	2	-0.047171	-1.71949	0.137172	0.00251261	0.00140413	-0.00326808	0.00429116	0.000535115	-0.0390044	0.00920403	0.0032633	0.0119519	66	1
01020021	1	12	1	-0.00459964	0.662235696143378	0.137168	-0.00971365	-0.0107549	-0.0095864	0.000867283	0.000850749	-0.0109977	0.00259455	0.000280178	0.0141447	57	1
01020022	1	12	1	-0.0235855	-0.399961	0.137335	-0.0034074	-0.0194085	0.00266237	0.00494473	0.0198309	-0.0193136	-0.00439275	-0.00344582	0.0262111	56	1
01020024	2	12	2	-0.0162513	0.0103636891258992	0.13785	0.00919083	-0.00499769	-0.00904452	0.0189415	-0.000494614	0.00230991	-0.00198465	0.0166605	0.0302496	61	1
01020025	2	12	1	-0.0235855	-0.399961	0.138113	-0.0055858	-0.0146742	0.0068102	0.00623505	0.0116372	0.027503	-0.0125127	-0.0074649	0.0300684	55	1
01020026	1	12	0	0	0.919570407107986	0.137178	-0.0118989	-0.0153932	-0.00294796	-0.00600982	-0.00927161	-0.00996051	0.00531728	-0.0205313	0.00649037	64	2
01020027	1	12	2	-0.047171	-1.71949	0.137586	-0.00247646	-0.0191312	-0.014195	-0.00141784	0.0016008	-0.0305526	0.0388582	0.0134657	-0.103329	62	1
01020028	1	12	1	-0.0324086	-0.893584	0.138475	-0.0264814	-0.030282	0.00250382	-0.00426533	-0.00623055	-0.0209627	0.0959552	0.0401886	-0.238081	60	1
01020030	2	12	1	-0.0235855	-0.399961	0.137103	0.00248146	-0.0153983	-0.0146432	0.00503646	0.00224789	0.0220376	-0.00242393	-0.0111256	0.0128921	61	1
01020033	1	12	0	0	0.919570407107986	0.137026	0.0112935	0.0110239	-0.0198591	0.0077733	-0.0020376	-0.0461175	0.00920734	0.00226499	0.0147721	59	1
01020035	2	12	3	-0.0106813	0.321986846606238	0.137103	-0.0041586	-0.0046636	0.00199354	-0.00585591	0.00595081	-0.0217379	0.00475711	0.0125141	0.0159699	64	2
01020037	1	12	2	-0.0177241	-0.0720346	0.137173	0.00249588	-0.011051	-0.00471009	0.00658008	-0.00494501	-0.0201176	-0.00615862	-0.00213381	0.00532129	59	2
01020038	1	12	1	-0.0235855	-0.399961	0.137179	0.0113134	-0.00621167	-0.0125451	-0.00797087	0.00734078	-0.0477434	0.00568856	0.0134122	0.00527844	59	2
01020039	1	12	2	-0.047171	-1.71949	0.137247	-0.00751783	-0.0153243	-0.00465249	-0.00413812	0.00580108	-0.000940623	-0.00129257	-0.00782237	0.0174385	64	2
01020040	2	12	1	-0.0235855	-0.399961	0.137623	-0.00969719	-0.0196997	0.00483216	0.000712812	0.0082224	0.0329907	-0.00989862	-0.00364179	0.0065225	67	2
01020042	1	12	2	-0.0281852	-0.657299	0.137651	0.00371455	0.00100836	-0.0070051	-0.0150147	-0.00668658	-0.0268833	0.0144486	0.00608748	0.00863661	58	2
01020044	1	12	1	-0.0235855	-0.399961	0.137192	-0.00514561	-0.000121108	-0.0152644	-0.00780604	0.00183721	-0.0340744	0.00775975	-0.0120081	0.00625851	65	2
01020045	1	12	1	-0.0324086	-0.893584	0.13849	-0.0156365	-0.0243022	-0.0012546	-0.00786861	0.00950175	-0.0498805	0.0961724	0.039781	-0.251861	56	2
01040005	1	12	0	0	0.919570407107986	0.137166	-0.000815077	-0.0184498	-0.00395693	-0.000872686	0.00391572	0.0103441	-0.0125244	0.00359578	-0.00328382	71	1
01040013	2	12	0	0	0.919570407107986	0.137266	0.00476795	0.010154	0.000347642	-0.00397012	0.00492464	-0.011115	-0.0124761	-0.0071946	0.00057062	56	2
01040015	2	12	0	0	0.919570407107986	0.137587	0.00550264	-0.00803907	-0.00832599	-0.000922571	-0.00329274	-0.0131761	0.00861719	-0.00769353	-0.00315302	63	2
01040016	1	12	1	-0.0134159	0.168994981894257	0.137558	0.000590824	-0.0131574	0.00577889	0.001659	-0.00268397	-0.0204744	-0.0109314	-0.0044727	-0.0153944	67	2
01040023	1	12	1	-0.0250583	-0.482359	0.137232	-0.00227404	-0.0129801	-0.00747429	-0.0082529	0.00126737	-0.00266269	-0.00842832	0.000145598	0.0140631	55	1
01040027	2	12	0	0	0.919570407107986	0.137469	-0.0132764	-0.00503259	0.00645978	0.00320378	0.00845388	0.0239212	-0.0214251	0.00226408	0.0108169	63	1
01040048	2	12	3	-0.0517707	-1.97683	0.137471	-0.00755233	-0.0229811	-0.00397477	0.00437356	0.00891917	0.0197035	0.00257109	0.00373031	0.0223943	69	2
01040059	2	12	0	0	0.919570407107986	0.137519	-0.00411649	-0.0296632	-0.0108864	0.0025477	-0.000545869	0.0147625	-0.0156711	-0.00566576	0.0166617	66	2
01040061	1	12	0	0	0.919570407107986	0.137975	-0.0152849	-0.0328956	-0.000606832	7.44675e-05	-0.00164173	0.0448029	-0.0210503	0.00994926	0.0263275	58	1
01040064	1	12	1	-0.00459964	0.662235696143378	0.138054	0.155282	0.634073	0.14781	-0.0152222	-0.100748	0.102972	0.00566448	-0.0223406	0.0125679	62	1
01040110	2	12	0	0	0.919570407107986	0.137296	-0.00240237	-0.0245301	0.00112976	0.0105836	-0.00124144	0.0305578	-0.00454184	-0.00351867	0.00242757	65	2
01040120	2	12	1	-0.0235855	-0.399961	0.137391	-0.0148305	-0.0267068	0.00668312	0.0025747	0.00140424	0.0489238	-0.0227567	0.00661923	0.0169717	68	1
01040166	2	12	2	-0.00608165	0.579322117037914	0.137538	-0.00317764	-0.0227163	0.00482346	0.0019674	7.83724e-05	0.0348918	-0.00861673	0.00687409	0.0108999	59	2
01040186	2	12	0	0	0.919570407107986	0.137952	-0.00854905	-0.0320354	0.00700635	0.00497835	0.00192568	0.0558196	-0.0197537	-0.0123032	0.0430034	66	1
01040195	2	12	1	-0.00459964	0.662235696143378	0.13743	-0.0119307	-0.0174126	-0.00788571	-0.00281441	-0.0048092	0.0286832	-0.024133	-0.00329765	0.0183309	62	1
01040199	2	12	0	0	0.919570407107986	0.137746	-0.00795379	-0.0303759	-0.000905866	0.00163934	0.0142496	0.032431	-0.0222541	-0.0142511	0.046094	53	1
01040270	2	12	0	0	0.919570407107986	0.137319	0.000191622	-0.0224759	0.000814	-0.00254163	0.00652532	0.00873091	-0.0233292	-0.00507034	0.0236384	52	2
01040302	2	12	0	0	0.919570407107986	0.1374	-0.0106547	-0.0255119	0.00349657	-0.00179484	-0.000988343	0.034227	-0.0150961	0.00911862	0.0340487	62	2
01040307	2	12	1	-0.0235855	-0.399961	0.137396	-0.00421394	-0.0173537	-0.00424344	0.00664868	-0.00410492	-0.00186965	0.0152777	-0.0107641	-0.000226843	57	1
01040322	2	12	1	0.00733424	1.32989698278457	0.137425	-0.00242399	-0.0185801	-0.0050559	0.0075432	-0.000940236	-0.00196302	-0.0110681	0.00423951	0.0167743	62	1
SY20221108102	2	12	2	-0.0281852	-0.657299	-0.0204891	0.00352589	-0.00765897	0.0173733	0.00533148	0.00670495	0.0578862	-0.0410094	-0.00550649	0.00223109	54	2
SY20221108103	2	12	0	0	0.919570407107986	-0.0204499	-0.013365	-0.0261202	0.010719	0.00925581	0.000877783	0.0674328	-0.0363583	0.00347841	-0.0101638	55	1
SY20221108104	2	12	1	-0.0235855	-0.399961	-0.0206315	-0.0093363	-0.0149584	0.0105599	-0.00703938	0.00662662	0.0418214	-0.00794391	0.00856696	-0.00624641	57	1
SY20221108105	2	12	2	-0.047171	-1.71949	-0.0207632	-0.000251862	-0.0160055	0.0246016	-0.0137481	0.0122534	0.0581674	0.0135436	0.0704586	-0.126198	48	1
SY20221108106	2	12	2	-0.0281852	-0.657299	-0.0205047	0.00335598	-0.0182451	0.00967975	-0.00505899	0.00783556	0.0480176	-0.0133077	0.00218087	0.0191256	43	2
SY20221108107	2	12	2	0.0027346	1.07256227181997	-0.0208164	0.00893442	0.0113624	0.001538	-0.00694458	0.0114418	0.0037256	-0.00355459	0.00653204	-0.0154168	66	1
SY20221108108	2	12	2	-0.0281852	-0.657299	-0.0206494	-0.00928769	-0.0237171	0.0116719	0.00642174	-0.0082849	0.0663572	-0.0101834	0.00768925	-0.00372001	61	1
SY20221108110	2	12	0	0	0.919570407107986	-0.020579	0.00529639	-0.000528528	0.00966035	0.0154508	-0.000559039	0.00255191	-0.0148069	0.0117297	0.0114832	65	2
SY20221108111	2	12	0	0	0.919570407107986	-0.0205942	0.0102161	-0.00131901	0.00847129	0.00752617	0.00924685	0.0225094	-0.017065	0.0106636	0.00262503	69	2
SY20221108112	2	12	0	0	0.919570407107986	-0.0207402	0.00381314	5.15744e-05	0.0103921	0.00522922	0.0186091	0.030678	-0.0303498	0.019935	-0.0664584	73	1
SY20221108113	2	12	1	-0.00459964	0.662235696143378	-0.0206815	0.0101103	-0.00414589	-0.00153839	0.0125136	0.0139641	-0.00220389	-0.0133276	0.0112074	0.00567124	62	1
SY20221108114	1	12	0	0	0.919570407107986	-0.0207052	0.00935706	-0.00313792	-8.98603e-05	-0.0142639	0.00301849	-0.0116311	-0.00246532	-0.0150948	0.0133718	37	1
SY20221108115	2	12	1	-0.0250583	-0.482359	-0.0206132	-0.00300453	-0.0114102	0.00120672	0.00643697	0.0240461	0.00418392	-0.00894272	0.00642875	-0.00294915	56	1
SY20221108116	2	12	1	-0.00459964	0.662235696143378	-0.0204949	0.00411565	-0.0176427	0.00992773	-0.00556303	0.00202292	0.035844	-0.0137129	0.00605247	-0.001669	65	1
SY20221108117	1	12	1	-0.00459964	0.662235696143378	-0.0206478	0.00693714	-0.00588221	0.00096209	-5.07899e-07	0.0169949	0.0348717	-0.0159023	0.00852141	-0.00339173	31	1
SY20221108118	2	12	1	-0.0235855	-0.399961	-0.0208271	-0.00238648	-0.0153099	0.0230609	-0.0162636	0.00830215	0.0599114	0.0151217	0.0697342	-0.126648	52	1
SY20221108119	2	12	2	-0.0281852	-0.657299	-0.0204636	-0.000101035	-0.0199387	0.0157141	0.0115452	0.00194883	0.0724676	-0.0356602	0.00202842	0.00389804	57	2
SY20221108120	1	12	1	-0.00459964	0.662235696143378	-0.0203018	0.00104865	-0.000773331	0.00582641	0.00258429	0.00917613	0.0518599	-0.0396443	0.0133793	0.0227702	59	1
SY20221108121	2	12	0	0	0.919570407107986	-0.0204912	-0.0175445	-0.0220037	0.0117322	0.0069634	0.0153723	0.0481061	-0.0231935	0.0130087	0.00646918	59	1
SY20221108122	1	12	1	-0.0235855	-0.399961	-0.0204403	0.00519793	-0.0198444	0.0083397	-0.0050653	-0.00105165	0.0596832	-0.0358541	-0.0169002	0.0116586	56	1
SY20221108123	2	12	2	0.0027346	1.07256227181997	-0.0207015	-0.00823816	-0.0157087	0.0146037	-0.00522169	-0.0124945	0.156543	-0.193631	-0.0268554	0.011772	63	1
SY20221108124	2	12	2	-0.0281852	-0.657299	-0.0206134	-0.00577487	-0.0037247	0.026567	0.0026962	0.00655639	0.072402	-0.0541097	0.00457354	-0.00500898	55	2
SY20221108125	1	12	2	-0.0162513	0.0103636891258992	-0.0206816	-0.00888143	-0.0185351	0.0122855	-0.00277846	-0.00625632	0.155613	-0.185543	-0.0162263	0.016325	40	1
SY20221108126	2	12	2	-0.0281852	-0.657299	-0.0205202	0.00279732	-0.00766347	0.0194261	-0.00253759	0.00536938	0.0308984	-0.014199	-0.00927074	0.00913205	69	2
SY20221108127	2	12	0	0	0.919570407107986	-0.0203298	-0.00741664	-0.019973	0.00905846	0.0109893	0.00674613	0.0654578	-0.00991305	0.00539787	-0.0100709	55	1
SY20221108128	2	12	1	-0.00459964	0.662235696143378	-0.0204294	-0.00233425	-0.026863	0.0179716	0.00667492	0.0102952	0.0623132	-0.0187459	0.00157636	-0.00638845	31	1
SY20221108129	2	12	1	-0.0134159	0.168994981894257	-0.0205838	0.000882474	-0.00651049	0.0149097	0.00887584	0.00974835	0.0612338	-0.0302207	0.0195711	0.0406119	53	2
SY20221108130	2	12	0	0	0.919570407107986	-0.0204209	0.00281725	-0.00348384	0.014245	-0.00540832	0.00509061	0.0664817	-0.0355486	0.00136576	0.00690878	49	1
SY20221108131	2	12	1	-0.0134159	0.168994981894257	-0.0206653	0.0177651	0.0244477	0.00527628	0.0104096	0.014947	0.0105538	0.000677482	0.00426951	-0.0183374	44	2
SY20221108132	1	12	2	-0.0281852	-0.657299	-0.0205737	-0.000309425	-0.00738081	0.0114836	0.00866286	0.00582033	0.0306686	-0.0107848	0.00378804	-0.00837532	44	2
SY20221108133	1	12	1	-0.0134159	0.168994981894257	-0.0206309	-0.000434988	-0.00399028	-0.00191834	-6.51459e-05	-0.000905703	0.00924042	-0.00359062	-0.00179563	-0.0108048	48	1
SY20221108134	1	12	0	0	0.919570407107986	-0.0208039	-0.00805717	-0.0382568	0.0133467	-0.00167304	-0.0166433	0.21451	0.561222	0.10248	0.0683878	63	2
SY20221108135	1	12	1	0.00733424	1.32989698278457	-0.0208136	0.00964165	0.00185714	-0.0065118	-0.00451475	0.0135682	-0.0226084	0.0102755	-0.00971689	0.0122982	34	2
SY20221108136	2	12	1	-0.00459964	0.662235696143378	-0.0208103	-0.00976881	-0.0400025	0.011153	-0.00526043	-0.0170479	0.196079	0.523076	0.095444	0.0715418	38	1
SY20221108137	1	12	2	-0.0370014	-1.15054	-0.0210444	-0.52837	0.134459	-0.0158192	-0.0302587	-0.0229015	-0.03731	0.000235714	-0.00970686	0.0121219	52	1
SY20221108138	1	12	0	0	0.919570407107986	-0.0207254	-0.00108673	-0.022181	-0.00818725	-0.00346538	-0.0012509	0.0437943	-0.0205407	-0.0144097	-0.0592272	48	1
SY20221108139	2	12	0	0	0.919570407107986	-0.0203087	0.00396773	-0.0151873	-0.00302433	-0.00496811	0.0065975	0.0281037	-0.00242252	0.00161877	0.00584059	63	2
SY20221108140	2	12	2	-0.0162513	0.0103636891258992	-0.0206715	0.0131068	0.00592265	-0.000747141	-0.00784027	0.0114381	0.00251676	-0.0154326	0.00578366	0.0225239	69	1
SY20221108141	1	12	4	-0.0550237	-2.15882	-0.0205641	0.0118995	-0.00505719	-0.00484104	-0.00792101	0.00647687	0.00459401	-0.0180985	0.000916899	-0.000974865	67	2
SY20221108142	1	12	1	-0.0235855	-0.399961	-0.0207364	-0.00120354	-0.0206301	-0.00694911	0.000762015	0.00266797	0.0380446	-0.0195309	-0.0223278	-0.061357	44	2
SY20221108143	2	12	1	-0.00459964	0.662235696143378	-0.0206535	-9.49163e-05	-0.0105986	0.00874124	-0.00476519	0.00430106	0.0133984	0.00206282	-0.0059993	0.000248729	62	2
SY20221108144	2	12	0	0	0.919570407107986	-0.0207603	-0.0134314	0.000114432	-0.00797848	-0.00323076	0.0120209	-0.00704991	0.00187388	-0.00173326	-0.00333006	65	1
SY20221108145	2	12	0	0	0.919570407107986	-0.020758	0.0112716	0.0115608	-0.0167632	-0.0107507	0.00925409	-0.0247469	0.00239166	-0.00555603	-0.0156584	48	1
SY20221108146	1	12	1	-0.0235855	-0.399961	-0.0206997	-0.00777289	0.000192034	0.00497301	-0.00176672	-0.00410909	0.0316653	-0.00393561	-0.000483167	-0.00421769	56	2
SY20221108147	1	12	2	-0.029658	-0.739697	-0.0207764	-0.012132	-0.00860121	0.0098371	0.00018324	0.00383352	0.0210812	0.00327279	-0.00106457	-0.0095834	58	1
SY20221108148	2	12	0	0	0.919570407107986	-0.0208187	-0.000373999	-0.0165175	0.0148652	0.0147359	-2.43679e-05	0.0441757	-0.0687265	0.000678283	-0.0708035	56	2
SY20221108149	1	12	1	-0.00459964	0.662235696143378	-0.0205654	-0.00858297	-0.0127049	0.00763165	-0.00800827	0.00182807	0.035594	-0.00633969	0.00501862	0.000160835	61	2
SY20221108150	2	12	1	-0.0235855	-0.399961	-0.0207052	0.00891865	-0.00923954	-0.00865252	-0.00631474	0.00547629	-0.0368838	-0.000214634	-0.0151998	0.0734077	70	2
SY20221108151	2	12	1	-0.0235855	-0.399961	-0.0207602	0.00630802	0.00306282	0.00772103	-0.0106123	0.0109191	-0.00669545	-0.00855372	-0.00114339	0.00121319	50	2
SY20221108152	2	12	0	0	0.919570407107986	-0.0209662	0.0165569	0.0373022	-0.354169	0.3672	-0.274791	0.0215669	-0.0124238	-0.00140756	0.0197787	67	2
SY20221108153	2	12	1	-0.0235855	-0.399961	-0.020652	-0.00495454	0.000806697	0.0024798	-0.00293062	0.00308242	-0.0216389	-0.00184974	-0.000990426	-0.010248	37	1
SY20221108154	1	12	4	-0.0532527	-2.05974	-0.0206979	0.00137128	0.00410062	0.00240709	-0.00874817	0.0176105	-0.00565051	-0.00298176	0.00742954	0.00695797	49	2
SY20221108155	1	12	1	-0.0235855	-0.399961	-0.0208627	0.00423999	-0.0439811	0.00896882	-0.0172078	0.0124378	0.123598	0.0451042	-0.612676	0.048791	44	1
SY20221108156	2	12	2	-0.047171	-1.71949	-0.0209992	0.0404622	-0.0736223	-0.115602	-0.48326	-0.482114	0.0220487	-0.0370433	0.0207115	0.00939748	52	2
SY20221108157	2	12	2	-0.047171	-1.71949	-0.0210029	0.0402242	-0.0735563	-0.115183	-0.482393	-0.481293	0.0220538	-0.0369024	0.0208378	0.00943444	53	2
SY20221108158	2	12	1	-0.0235855	-0.399961	-0.0207337	0.00506331	-0.000610437	-0.00961213	-0.000828024	0.00783365	0.0112169	-0.00793589	0.00381017	0.00253321	35	1
SY20221108159	2	12	2	-0.0281852	-0.657299	-0.020865	-3.50197e-05	-0.0436604	0.00763429	-0.00794241	0.0163746	0.126879	0.0526061	-0.613738	0.0469513	57	1
SY20221108160	2	12	2	-0.0162513	0.0103636891258992	-0.0207037	0.00980595	0.00158441	6.93632e-05	-0.00458763	-0.00160444	-0.00479776	0.00473189	0.0131278	-0.00219511	44	2
SY20221108161	1	12	1	-0.0324086	-0.893584	-0.020653	-0.00498016	-0.00532124	-0.00992171	-0.00573634	0.00141765	0.0118081	0.0368444	0.0151088	-0.00433806	55	2
SY20221108162	2	12	1	-0.0235855	-0.399961	-0.0208906	0.0202713	0.00806675	0.000720653	0.0016795	0.0137262	-0.0455931	0.0102863	0.00231006	0.0122734	76	2
SY20221108163	1	12	1	-0.0134159	0.168994981894257	-0.0207683	0.00373408	-0.0104154	0.00649766	-0.00303165	0.0117195	0.0227564	0.0180006	0.00896351	0.00331746	54	1
SY20221108165	2	12	1	-0.0250583	-0.482359	-0.020776	0.00894982	-0.000466417	-0.0109473	-0.0108042	0.00149507	-0.0162022	0.00648388	0.00453882	0.00382423	49	2
SY20221108166	2	12	0	0	0.919570407107986	-0.0205586	-0.0131421	-0.0106036	0.00897678	-0.00121401	0.000716768	0.019771	0.0303034	0.00846109	0.0102715	52	1
SY20221108167	1	12	1	-0.0235855	-0.399961	-0.020645	6.07078e-05	-0.0110104	0.00493252	-0.00751218	0.0099436	0.0276158	-0.0106072	-0.0054509	-4.36881e-05	57	2
SY20221108168	1	12	0	0	0.919570407107986	-0.0207225	0.00958913	-0.00915576	0.00295039	-0.00608787	0.018132	-0.00615434	-0.00479302	0.0109231	0.0124992	58	1
SY20221108169	1	12	2	-0.0162513	0.0103636891258992	-0.0207825	0.00303344	-0.00332039	-0.0189386	-0.0121926	0.0091315	-0.0442742	0.0684293	-0.0188253	0.136076	51	1
SY20221108170	2	12	2	-0.0162513	0.0103636891258992	-0.0205422	-0.0066762	-0.0163758	-0.00539971	-0.00246289	-0.00657209	0.0750454	-0.0202508	-0.0106469	-0.0294672	51	1
SY20221108171	2	12	0	0	0.919570407107986	-0.0207623	-0.00894387	-0.0138506	0.00231726	-0.00352694	0.0231803	0.0411231	-0.0110955	0.00140307	-0.00462978	66	1
SY20221108172	2	12	1	-0.0235855	-0.399961	-0.0207044	0.00270163	-0.0130806	-0.0107847	0.00390812	0.0052868	0.0270367	-0.0101853	-0.00776896	-0.0225305	49	2
SY20221108173	1	12	1	-0.0235855	-0.399961	-0.0207754	0.0077868	-0.00961159	-0.00416174	0.000152656	0.00677321	-0.00190149	0.00145613	0.00967181	-0.000216767	70	2
SY20221108176	2	12	3	-0.0208509	-0.246969	-0.0206804	0.00455288	-0.00490614	-0.00171975	0.00433391	0.00690209	0.0475961	-0.0320887	0.00793811	-0.0167497	55	2
SY20221108177	1	12	1	-0.0235855	-0.399961	-0.0206154	0.00612156	-0.00769484	0.0107654	-0.00269019	0.0080993	0.0319394	-0.00770838	0.0105924	0.00609666	46	1
SY20221108178	1	12	0	0	0.919570407107986	-0.0207866	0.0039692	-0.0220869	0.031823	-0.000952818	0.0503042	0.069035	-0.111523	0.224822	0.361545	73	2
SY20221108179	2	12	2	-0.00608165	0.579322117037914	-0.0205289	-0.00246529	-0.0154631	0.000250043	0.00382573	0.0173975	0.0352061	-0.0147757	0.00958998	-0.00398911	72	2
SY20221108180	1	12	1	-0.00459964	0.662235696143378	-0.0189058	0.155668	0.625039	0.148752	-0.0140126	-0.0968513	0.111097	0.00292102	-0.019311	0.0074509	52	2
SY20221108181	1	12	0	0	0.919570407107986	-0.0205181	0.0017227	-0.00422853	0.00185879	-0.0112931	0.0112166	0.0169158	-0.0204034	0.00416053	-0.0132806	60	2
SY20221108182	2	12	1	0.00733424	1.32989698278457	-0.0206173	0.00400256	-0.00496921	-0.000735238	-0.00850598	0.0127333	0.0117034	-0.00789814	0.015599	-0.00401618	53	2
SY20221108183	1	12	2	-0.0370014	-1.15054	-0.0206616	0.0051375	-0.00792476	0.0019148	-0.00335016	0.00852293	0.0053565	-0.0064482	-0.00188342	-0.0114319	49	2
SY20221108184	1	12	2	-0.00919927	0.40490154464584	-0.0207672	0.00810437	-0.0236767	-0.00293458	-0.0149374	0.0105602	0.052399	0.0263424	-0.210636	0.0201503	60	2
SY20221108185	2	12	1	-0.00459964	0.662235696143378	-0.0206816	-0.00756399	-0.0140323	0.00913704	6.04049e-05	0.0113043	0.033954	-0.0192918	0.0236785	-0.0122173	49	2
SY20221108186	1	12	2	-0.0370014	-1.15054	-0.0207961	0.00658325	-0.0273109	0.0362315	0.00508318	0.053357	0.0810086	-0.115394	0.223875	0.361658	70	2
SY20221108187	2	12	2	-0.0370082	-1.15092	-0.0206056	-0.0086003	-0.000858301	-0.00140437	-0.00622119	0.0123776	0.00106042	0.0024854	0.00258087	-0.00568775	44	1
SY20221108188	1	12	0	0	0.919570407107986	-0.0205953	-0.000137399	0.00553506	-0.00644698	-6.93731e-05	-0.00225862	0.0125362	0.0142937	0.0102084	0.00710676	50	2
SY20221108189	1	12	0	0	0.919570407107986	-0.0207496	0.0018086	-0.00216456	0.00823414	0.00797422	0.0052918	0.0273394	-0.0107272	0.00081183	-0.0115611	50	2
SY20221108190	1	12	1	0.00733424	1.32989698278457	-0.020804	0.0149825	-0.00618318	0.000180742	0.00112713	0.0250811	-0.0191244	-0.0105385	0.019554	-0.00476417	60	1
SY20221108191	2	12	0	0	0.919570407107986	-0.0209974	-0.497023	0.127763	-0.0171434	-0.0269392	-0.0209695	-0.0370467	9.79021e-05	-0.00775244	0.010871	58	1
SY20221108192	2	12	0	0	0.919570407107986	-0.0205132	-0.00891173	-0.0195648	0.00523137	0.00778104	0.00634245	0.0344594	-0.00539377	0.00972328	-0.000861689	73	2
SY20221108193	2	12	2	-0.0281852	-0.657299	-0.0206149	0.0121375	-0.0101562	-0.00632809	-0.00161018	0.0153783	0.0257193	-0.0133448	0.0106128	0.00901489	26	1
SY20221108194	2	12	1	-0.0235855	-0.399961	-0.0207343	0.00217772	-0.0114353	0.00493224	-0.00869862	-0.00589711	0.00285522	-0.00852648	0.00581324	-0.00649252	55	2
SY20221108195	2	12	0	0	0.919570407107986	-0.0206207	-0.0042795	-0.015199	0.00226465	0.00920707	0.00616976	0.0359934	-0.0128767	0.0146123	0.00538185	52	1
SY20221108196	1	12	0	0	0.919570407107986	-0.0205192	0.000587729	-0.00632472	-0.00401932	0.00988112	-0.00156305	0.0329706	-0.0191286	0.00391745	-0.0228007	55	2
SY20221108197	1	12	0	0	0.919570407107986	-0.0207128	0.000597616	-0.00793658	0.00492688	-0.00931516	0.00126256	0.0337869	-0.0120508	0.00516636	-0.00884991	55	2
SY20221108198	2	10	1	-0.0251597	-0.488032	-0.0206834	0.000922174	-0.0154059	-0.00278511	0.00410956	0.0207911	0.0272605	-0.0173964	0.00802823	0.00704387	55	2
SY20221108199	2	12	1	-0.00459964	0.662235696143378	-0.0207721	-0.0018801	-0.00734269	0.00178937	0.00501324	0.0158186	-0.0121781	0.00029276	-0.00667849	0.0285445	70	2
SY20221108200	1	12	1	-0.0235855	-0.399961	-0.0204817	0.00753614	-0.005389	0.00252711	0.00775618	0.0187113	0.00280826	-0.00564254	0.0213634	0.0203001	46	1
SY20221108201	1	12	1	-0.0235855	-0.399961	-0.0206913	0.00328951	-0.0020763	-0.00755054	-0.0113628	0.00843678	0.0182213	0.0197534	0.00568585	0.0109952	58	2
SY20221108202	2	12	1	-0.00459964	0.662235696143378	-0.0208366	0.00748592	-0.0179126	-0.00857494	-0.00124351	0.0204275	0.0570546	-0.0287665	0.00193568	0.0433756	55	2
SY20221108203	2	12	0	0	0.919570407107986	-0.0205346	0.00708317	-0.0141611	0.00557218	0.00356859	0.0081985	0.0255431	-0.033007	0.00853464	0.00911205	61	2
SY20221108205	1	12	1	-0.0235855	-0.399961	-0.0206123	0.00532652	0.0063127	-0.00537408	-0.00454016	0.0104907	-0.0198703	-0.0135423	0.0122591	-0.00611372	38	1
SY20221108206	2	12	0	0	0.919570407107986	-0.0206707	-0.00857298	-0.00620139	-0.00480104	0.0107574	0.0109226	0.00861227	0.00236008	-0.000920515	0.0191941	60	2
SY20221108207	1	12	0	0	0.919570407107986	-0.0206404	-0.00231475	-0.00147111	0.0124211	-0.00532864	0.0113296	0.0320379	-0.0219235	0.0156262	-0.0102999	58	1
SY20221108208	2	12	4	-0.0342668	-0.997544	-0.02076	-0.0344672	-0.120322	0.42663	0.203428	-0.292477	-0.105957	0.00699115	-0.0134243	0.0124937	61	2
SY20221108209	2	12	1	-0.0235855	-0.399961	-0.0207642	0.00273395	-0.0196209	0.00252253	-0.0107999	0.0112728	0.00242664	0.0163544	-0.00117153	-0.0177385	59	2
SY20221108210	2	12	1	-0.0235855	-0.399961	-0.0206178	0.00108334	-0.00865904	0.00476611	-0.0067726	0.0136401	0.00286047	-0.00244296	-0.00931006	-0.0153082	50	2
SY20221108211	2	12	0	0	0.919570407107986	-0.0206654	0.00772403	-0.00439859	0.00688539	-0.00311639	0.00954224	0.0158915	-0.00136355	0.00887341	-0.00372981	66	2
SY20221108212	1	12	2	-0.0486438	-1.80189	-0.0206936	0.00306512	-0.00939595	-0.00145238	0.00621819	0.00512542	0.00576409	-0.0224191	-0.0149341	-0.0159318	72	2
SY20221108213	2	12	0	0	0.919570407107986	-0.0206221	-0.00356977	-0.00518993	0.00342995	0.00409724	0.0029525	0.0118059	0.0112793	0.00528392	0.00739333	49	2
SY20221108214	2	12	2	-0.029658	-0.739697	-0.0206739	0.00227392	-0.00562673	-0.00677288	-0.00733543	-0.000418664	0.0161448	-0.0121007	0.00332148	-0.00971459	61	2
SY20221108215	2	12	0	0	0.919570407107986	-0.0208637	0.0042521	-0.0103951	0.0132913	0.00559968	0.0269574	0.0494164	-0.0153758	0.0322378	-0.00129952	50	2
SY20221108216	1	12	2	-0.0281852	-0.657299	-0.0206552	0.0145229	-0.0152089	0.00486282	-0.00757451	0.0100791	0.00354747	-0.010133	0.0136958	-0.00876669	66	1
SY20221108218	1	12	1	-0.0235855	-0.399961	-0.020569	-0.00238186	-0.0116741	0.0111847	-0.00272644	0.0039197	0.0402668	-0.0121202	0.0064611	-0.00844755	56	1
SY20221108219	1	12	5	-0.0578523	-2.31708	-0.0208278	-0.0310837	-0.120878	0.426944	0.204875	-0.291985	-0.11041	0.00700677	-0.012988	0.0116382	55	2
SY20221108220	1	12	6	-0.062452	-2.57441	-0.0208281	-0.0178279	-0.108971	0.40234	0.195672	-0.271546	-0.116754	0.00247547	-0.00665579	0.0117098	66	2
SY20221108221	2	12	0	0	0.919570407107986	-0.0206755	0.00459215	-0.0138899	-0.00437466	0.00179887	0.0132231	0.00529382	-0.00910342	-0.00378065	0.00839124	56	2
SY20221108222	1	12	3	-0.0208509	-0.246969	-0.020572	-0.00438854	-0.0106075	0.00759298	0.00571648	0.0113643	0.0224871	-0.00463863	0.00711854	-0.0145503	56	2
SY20221108223	2	12	0	0	0.919570407107986	-0.0206094	0.0187753	0.00581449	-0.00266563	0.0144017	0.00583351	0.0171315	-0.00867585	0.0103983	7.76928e-05	32	1
SY20221108224	1	12	0	0	0.919570407107986	-0.0206377	0.00943595	0.00965632	-0.00519317	0.00721496	0.00222416	-0.0071981	-0.00883448	0.0117764	-0.0217601	53	1
SY20221108225	2	12	2	-0.0180155	-0.0883375	-0.0207963	0.00944161	0.00773707	-0.0078637	-0.00646262	0.0197193	-0.00938297	-0.0133372	0.0257947	-0.00619191	47	2
SY20221108226	1	12	1	-0.0235855	-0.399961	-0.0206774	0.00825424	-0.00967764	0.0101733	-0.00115751	0.0166675	0.0133197	-0.0208651	-0.00539201	-0.00901435	50	2
SY20221108227	2	12	2	-0.029658	-0.739697	-0.0206292	0.0079352	-0.0121664	-0.00453046	-0.00131025	0.017229	0.00223327	-0.00703547	0.00843377	0.00993525	48	2
SY20221108228	2	12	1	-0.00459964	0.662235696143378	-0.0206819	-0.00877297	-0.00455706	0.00968455	-0.00207119	0.00717211	-0.0078992	-0.000561959	-0.0122382	-0.000710022	58	1
SY20221108229	1	12	1	-0.00459964	0.662235696143378	-0.0205031	0.0146573	-0.0013056	0.00309202	0.00951146	0.00640367	0.0137662	-0.0202505	0.00185515	-0.0108756	61	1
SY20221108230	2	12	1	-0.0235855	-0.399961	-0.0207441	-0.00854001	-0.0208408	-0.000944234	0.000761706	0.00983183	0.0129136	0.00165651	-0.000873114	-0.00986702	52	2
SY20221108231	1	12	0	0	0.919570407107986	-0.0206971	0.0142376	0.00268853	0.00420906	-0.000132398	0.02077	-0.00878963	-0.00436337	0.00243418	0.0208609	46	1
SY20221108232	1	12	1	-0.0235855	-0.399961	-0.0207788	0.00311553	-0.00529777	0.0094235	0.00240956	0.0265419	0.0307382	-0.0159961	0.0255747	0.00730472	52	1
SY20221108233	2	12	1	-0.0235855	-0.399961	-0.0206647	-0.00100645	-0.0170091	-0.011906	-0.00446191	-0.00592852	0.0620833	-0.0201345	-0.0108077	-0.0246533	56	1
SY20221108234	1	12	1	-0.0235855	-0.399961	-0.0206088	-0.00474263	-0.00699198	0.0103654	0.00595665	-0.00413226	0.0367177	-0.00487178	0.0028867	-0.0107902	32	2
SY20221108235	1	12	1	-0.0235855	-0.399961	-0.0207611	0.0017672	-0.0204255	0.01168	0.0150968	0.00463386	0.044955	-0.068948	-0.00234813	-0.0738669	53	1
SY20221108236	1	12	1	-0.00459964	0.662235696143378	-0.0208819	0.000364594	-0.0168606	-0.00294252	-0.00109725	0.0220646	0.0555817	-0.0248438	0.0076159	0.0451925	47	2
SY20221108237	2	12	2	-0.0281852	-0.657299	-0.0206044	0.00626029	0.00483044	0.00356249	0.0121823	0.0200254	0.012486	-0.0262146	0.00323906	-0.0047617	51	1
SY20221108238	2	12	2	-0.0559941	-2.21312	-0.0208133	0.00350601	0.00757372	0.000239864	-0.00133239	0.00418209	-0.016122	-0.00625909	-0.00908439	-0.0238774	72	1
SY20221108239	2	12	0	0	0.919570407107986	-0.0205886	0.00056573	-0.0144408	0.00413176	0.0045545	-0.00435569	0.0217417	-0.00812305	-0.00108998	-0.00861267	58	2
SY20221108240	1	12	2	-0.00919927	0.40490154464584	-0.0204513	0.000949528	-0.00936177	0.0025566	-0.00757723	-0.00409544	0.028728	-0.0124249	0.00758252	-0.00358338	53	2
SY20221108241	1	12	1	-0.0235855	-0.399961	-0.0207319	0.00919316	-0.00222097	-0.00569403	-0.0180847	0.000288895	-0.0113343	-0.00370615	-0.00668234	-0.0191548	53	1
SY20221108242	1	12	1	-0.0324086	-0.893584	-0.020779	-0.00648024	0.00615519	-0.00459867	-0.0209435	0.00824473	-0.019522	0.0165275	0.0141545	-0.00763209	57	1
SY20221108243	1	12	1	0.00733424	1.32989698278457	-0.0207955	0.00114864	-0.00237846	-0.0181278	-0.0122008	0.0136408	-0.0489861	0.0720276	-0.0205323	0.134884	61	2
SY20221108244	2	12	4	-0.0444364	-1.5665	-0.0206512	-0.00752999	-0.0228693	0.00329766	0.00433736	0.00498854	0.0205708	0.0107026	0.00900676	0.000102618	47	1
SY20221108245	1	12	0	0	0.919570407107986	-0.0206753	0.00920608	-0.00775932	0.00128704	0.00038077	0.00793886	0.0175944	-0.0208724	0.0212959	0.0337024	50	1
SY20221108246	1	12	1	0.00733424	1.32989698278457	-0.0207311	0.00761972	0.000952206	0.00264765	0.0130034	0.0121037	0.00509505	-0.00840465	-0.00360005	-0.0214463	49	1
SY20221108247	1	12	1	0.00733424	1.32989698278457	-0.0208937	-0.000677925	-0.0138184	0.00919121	0.00567466	0.0290903	0.0441758	-0.0119078	0.0318829	0.0262937	43	1
SY20221108248	2	12	0	0	0.919570407107986	-0.0206376	0.00744621	-0.000148266	0.00880182	0.000612531	0.0132875	0.013394	-0.0108249	0.0130071	-0.0098256	34	2
SY20221108249	2	12	2	-0.0281852	-0.657299	-0.0207929	-0.0105462	-0.0227086	0.0175118	-0.00562673	0.0180269	0.0519275	-0.019021	0.0189928	-0.00538418	55	1
SY20221108250	1	12	2	-0.00919927	0.40490154464584	-0.020787	-0.00863162	-0.0251126	0.00756313	0.00493436	0.0236639	0.140644	-0.118187	0.0772657	-0.297306	65	1
SY20221108251	2	12	0	0	0.919570407107986	-0.0207811	0.0187595	0.0018028	0.00372372	-0.00045388	0.0187697	0.00387154	-0.000188351	0.0093378	-0.0280878	56	2
SY20221108253	2	12	1	-0.00459964	0.662235696143378	-0.0208368	0.0171697	0.0300788	-0.341305	0.355431	-0.263301	0.0308928	-0.00944016	0.000948154	0.0216626	41	1
SY20221108254	1	12	0	0	0.919570407107986	-0.0209273	0.0168836	0.0327516	-0.3431	0.356481	-0.268966	0.0360738	-0.0119259	0.00260541	0.013995	48	2
SY20221108255	1	12	0	0	0.919570407107986	-0.0206261	0.0139852	0.0143256	0.0197427	0.00636281	0.00806439	0.0222107	-0.0237373	0.0147375	0.0129486	62	2
SY20221108256	1	12	1	-0.00459964	0.662235696143378	-0.0206749	-0.00943105	-0.0121493	0.0033225	0.00733524	0.0101005	0.0128834	0.00222877	0.00537289	0.0103651	60	2
SY20221108258	2	12	0	0	0.919570407107986	-0.0206675	-0.00165315	-0.00386764	0.00420565	0.00269951	0.0222449	0.000577298	0.00758322	0.000600575	0.00477761	70	1
SY20221108259	1	12	1	-0.00459964	0.662235696143378	-0.0204532	-0.0149578	-0.0130339	0.00592217	0.000542061	0.00841045	0.0431028	-0.0159138	0.00956941	0.00334284	45	1
SY20221108260	2	12	1	0.00733424	1.32989698278457	-0.0206339	0.0105514	0.0189417	-0.00274093	0.00313252	0.00235886	0.00558028	0.0231274	0.00560048	-0.0308602	40	2
SY20221108261	1	12	2	-0.0559941	-2.21312	-0.0206448	0.00988677	-0.00709545	0.0147397	-0.00494241	0.00423197	-0.010812	-0.00509606	0.0132499	-0.00787781	41	1
SY20221108262	2	12	1	-0.0235855	-0.399961	-0.0208004	-0.00494592	-0.0113367	0.00615669	-0.00593682	0.0358337	0.0858179	-0.0240076	0.0276649	0.0670191	60	1
SY20221108263	1	12	1	-0.0235855	-0.399961	-0.0207225	-0.00464541	-0.0142515	0.00406471	-0.00937276	0.0294208	0.0897606	-0.0189467	0.019267	0.0673929	61	2
SY20221108264	2	12	2	-0.029658	-0.739697	-0.020716	-0.013184	-0.0158467	0.00716246	-0.00157841	0.0124126	0.0474581	-0.011619	0.0212871	0.00276486	46	1
SY20221108265	2	12	1	-0.00459964	0.662235696143378	-0.0206245	0.00692365	-0.00118611	0.00571096	0.00448533	0.0156909	-0.00975915	-0.0142527	-0.00173963	0.0199417	53	1
SY20221108266	1	12	2	-0.0162513	0.0103636891258992	-0.0205193	0.00248011	-0.0128649	0.0107505	0.000301921	0.00172924	0.0228892	-0.0127883	0.0204948	-0.00121727	46	2
SY20221108267	2	12	0	0	0.919570407107986	-0.0207402	0.00877665	0.00585718	0.0162145	-0.00606862	0.0116531	0.0276021	-0.0322912	0.0118083	0.0212406	71	2
SY20221108268	2	12	0	0	0.919570407107986	-0.0206195	-0.00727139	-0.00815199	0.00290986	-0.00679427	0.00190343	0.0104589	0.0200109	0.00140945	0.00046897	62	2
SY20221108269	1	12	0	0	0.919570407107986	-0.0210247	0.0371824	0.0110095	-0.0388734	-0.0353934	0.0311572	-0.182506	-0.0322259	-0.0395153	0.291467	70	1
SY20221108270	1	12	2	-0.047171	-1.71949	-0.0205606	0.0413839	0.158411	0.0422633	0.000267903	-0.00959679	0.027533	0.0151131	0.00413953	0.0296337	66	1
SY20221108271	1	12	1	-0.0235855	-0.399961	-0.0207326	0.00585198	-0.00135527	-0.00166798	-0.00470204	0.0107405	0.0171975	-0.00662045	-0.000947758	-0.02213	67	1
SY20221108272	1	12	1	-0.0235855	-0.399961	-0.0210515	-0.515555	0.131998	-0.0212548	-0.0305192	-0.0252631	-0.0331472	0.000471664	-0.00923315	0.0103663	62	2
SY20221108273	1	12	1	-0.0235855	-0.399961	-0.0208195	0.0125163	0.0130456	-0.0217187	-0.00407357	0.00803772	-0.037614	-0.010016	0.0227516	-0.00064036	41	1
SY20221108274	2	12	1	-0.0235855	-0.399961	-0.0206568	0.0143739	0.00296628	-0.00144869	-0.000721093	-0.00496959	0.0131903	-0.0132323	-0.00427417	-0.021772	61	2
SY20221108275	2	12	0	0	0.919570407107986	-0.0206798	0.0129409	0.00079221	-0.00778648	-0.00588878	0.00978861	-0.0115282	0.00482091	0.0245263	-0.0194078	43	1
SY20221108276	1	12	0	0	0.919570407107986	-0.0207838	0.00612191	-0.00521276	0.00528756	0.00580927	0.0119947	-0.0136445	-0.0112604	0.00365763	0.017426	59	2
SY20221108277	1	12	3	-0.0208509	-0.246969	-0.0208076	-0.00215697	0.00966222	-0.0190245	-0.0135257	0.00759109	-0.0462079	0.00396556	0.00850132	0.00497908	57	1
SY20221108278	1	12	1	-0.00459964	0.662235696143378	-0.0207014	-0.00585232	0.00517082	0.00198645	-0.00564557	0.00474436	-0.0216094	-0.000156159	0.000302158	0.00157271	49	2
SY20221108279	1	12	2	-0.0250743	-0.483254	-0.0207444	0.0196431	0.00840011	-0.00792686	-0.00224231	0.0158709	-0.0448439	0.0148797	5.74792e-05	0.0118331	26	1
SY20221108280	1	12	1	-0.0235855	-0.399961	-0.0206769	-0.00398144	-0.00968994	0.010082	-0.00418904	0.00943387	0.000707753	-0.00520034	-0.00721878	-0.00892008	51	1
SY20221108281	1	12	1	-0.0235855	-0.399961	-0.0207344	-0.00617859	-0.0273037	0.0048114	-0.00122797	-0.0110286	0.149251	0.36068	0.0707358	0.0396503	52	1
SY20221108282	2	12	1	-0.00459964	0.662235696143378	-0.0209915	0.0151577	0.00767239	-0.0274475	-0.0259085	0.00656939	-0.116947	-0.0174384	-0.0378252	0.183958	59	1
SY20221108283	1	12	0	0	0.919570407107986	-0.0207586	0.00264403	0.00407384	0.00107598	-0.00328483	0.00943559	0.000887542	0.00321238	0.0201103	0.0166273	61	1
SY20221108284	1	12	2	-0.00919927	0.40490154464584	-0.0207703	-0.000954387	-0.0180838	0.00266236	0.00973283	0.0227475	0.137871	-0.122071	0.0765612	-0.31055	59	1
SY20221108285	1	12	2	0.0027346	1.07256227181997	-0.0207893	0.00384255	0.000720898	-0.0029248	-0.00478745	0.00933082	-0.0181348	-0.00430863	0.00312718	0.00555267	55	1
SY20221108286	2	12	1	-0.00459964	0.662235696143378	-0.0207374	-0.00619778	-0.0117132	0.00530773	-0.00393293	0.00709805	0.00784524	-0.00621876	-0.00798409	0.010418	47	1
SY20221108287	1	12	1	-0.0235855	-0.399961	-0.0206976	0.0253545	0.071034	0.0337002	0.0020938	0.000884284	0.0289251	0.0119998	0.0028898	0.0167546	35	1
SY20221108288	1	12	3	-0.0208509	-0.246969	-0.0206829	0.0115486	-0.00937743	0.00667585	-0.00677326	0.00200989	0.0051267	-0.0258697	0.000614583	-0.00309324	47	2
SY20221108289	2	12	1	-0.0235855	-0.399961	-0.0208851	-0.332734	0.0902266	-0.0177389	-0.0178478	-0.00649658	-0.0283691	-0.0050303	-0.00537212	0.00649241	41	1
SY20221108290	1	12	0	0	0.919570407107986	-0.0209729	0.0330064	0.00671566	-0.0388219	-0.0301672	0.0280905	-0.177916	-0.0348103	-0.0404957	0.27543	47	1
SY20221108291	2	12	2	-0.0162513	0.0103636891258992	-0.0206347	-0.0115421	-0.00778703	0.00796976	-0.000115627	0.00364048	0.0134347	-0.0157776	0.0105252	-0.00222021	60	2
SY20221108292	2	12	0	0	0.919570407107986	-0.0208037	0.00342739	0.00800926	0.00453715	-0.00843565	0.0122268	-0.0424605	0.0183151	-0.00150869	-0.0118026	61	1
SY20221108293	2	12	2	-0.0177241	-0.0720346	-0.0206992	0.00593747	-0.00290464	-0.0107045	-2.35393e-05	-0.00309183	-0.00977819	0.0171147	0.00477987	0.0169072	62	2
SY20221108294	2	12	0	0	0.919570407107986	-0.0206728	0.0107326	-0.000174194	-0.0113607	0.000804666	0.0104171	0.00218924	-0.012877	0.0158781	0.0117995	41	1
SY20221108295	2	12	2	0.0027346	1.07256227181997	-0.0206771	0.0126278	0.00240795	5.87535e-05	0.0111523	0.0123619	0.0127022	-0.0263381	-0.0154637	0.00474691	46	1
SY20221108296	1	12	1	0.00733424	1.32989698278457	-0.0208414	0.00995204	0.0034801	-0.0105977	0.00619069	0.00893521	-0.0410989	0.0198125	-0.0141157	-0.000690367	62	2
SY20221108297	1	12	3	-0.0398368	-1.30917	-0.0208356	0.00863994	-0.000645438	-0.00560613	-0.00471142	0.0203809	-0.0545782	0.0235572	-0.00309104	0.00146869	68	2
SY20221108298	2	12	2	-0.0162513	0.0103636891258992	-0.0210081	0.00768111	0.00759291	-0.0197928	-0.0182131	0.00392669	-0.0729414	0.035463	-0.0128996	-0.0309383	73	2
SY20221108299	2	12	1	-0.0235855	-0.399961	-0.0206939	0.00778503	0.00587943	-0.00244009	0.00886792	0.0196889	0.00406976	-0.0205016	0.0167982	0.0295293	83	2
SY20221108300	2	12	0	0	0.919570407107986	-0.0207258	0.0145528	0.0162062	-0.00739954	-0.00208054	0.0140931	-0.0547129	0.0165231	-0.00604403	-0.0112525	68	2
SY20221108301	1	12	0	0	0.919570407107986	-0.0209658	0.013353	0.0159025	-0.00446824	-0.00405899	0.00226179	-0.0832246	0.019332	0.00938576	-0.000758571	67	1
SY20221108302	1	12	1	-0.0235855	-0.399961	-0.020896	0.0210261	0.0159479	-0.0148062	-0.0185606	0.0106628	-0.0842912	0.0171087	0.00266978	-0.0167529	63	2
SY20221108303	1	12	3	-0.0605869	-2.47007	-0.020909	0.0145595	0.00705494	-0.004941	-0.00808147	0.00892056	-0.0590212	0.0168406	-0.0112216	0.00346952	83	2
SY20221108304	2	12	1	-0.0134159	0.168994981894257	-0.0206505	-0.0074248	-0.01356	-0.000306062	0.00576804	0.00937717	0.0166917	0.00498111	0.000832948	-0.00664877	55	1
SY20221108305	1	12	0	0	0.919570407107986	-0.0206482	0.00516782	0.000382182	0.000263822	0.00239742	0.0116149	0.00114401	-0.00881139	0.00896953	0.0222063	79	1
SY20221108306	1	12	1	-0.00459964	0.662235696143378	-0.0205759	0.0114448	0.0033629	-0.00102477	0.000273663	0.00792681	0.0315306	-0.0180087	0.0063454	0.011175	73	2
SY20221108307	1	12	1	-0.0235855	-0.399961	-0.0207816	0.0063152	0.00360108	-0.00700092	-0.00558258	0.0195165	-0.0497977	0.015626	-0.00961579	0.00781512	58	2
SY20221108308	2	12	1	-0.0235855	-0.399961	-0.0208175	0.0149145	-0.0162506	-0.00572975	-0.00462919	0.033311	0.00379196	0.0184177	-0.0695787	0.0537866	59	1
SY20221108310	1	12	0	0	0.919570407107986	-0.0208904	0.0133679	0.0110904	-0.0121547	-0.0128133	0.0134752	-0.0747797	0.00913315	0.00201729	-0.0210506	43	2
SY20221108311	1	12	1	-0.0235855	-0.399961	-0.0208021	0.00764446	-0.000216536	-0.0121182	-0.0185059	0.014542	-0.0273287	0.0133959	0.0118561	-0.00758178	65	2
SY20221108312	2	12	1	-0.0235855	-0.399961	-0.0208441	0.0149867	-0.0243182	0.0027248	-0.00464613	0.0329499	0.00964628	0.0219107	-0.0763602	0.0508998	34	1
SY20221108313	1	12	0	0	0.919570407107986	-0.0208893	0.0232649	0.0128091	-0.0231169	-0.00851148	0.0023956	-0.0912187	0.0199922	-0.00624366	-0.0118509	57	2
SY20221108314	1	12	1	-0.00459964	0.662235696143378	-0.0209876	0.0185255	0.00892906	-0.00239749	-0.00685113	0.0107631	-0.077783	0.0304465	0.00675885	-0.0100511	65	1
SY20221108317	2	12	1	-0.0134159	0.168994981894257	-0.0204699	-0.00595359	-0.00710648	0.00812303	0.00863701	0.00511991	0.0701914	-0.0293811	0.0077522	0.018539	46	1
SY20221108318	2	12	3	-0.0106813	0.321986846606238	-0.0206261	0.00484313	-0.00954405	-0.00416088	-0.0060247	0.00652255	0.00325834	-0.00591137	0.015836	-4.40713e-05	63	2
SY20221108321	1	12	2	-0.00919927	0.40490154464584	-0.0208418	0.0146187	0.00361924	-0.00425521	-0.000511964	0.0178506	-0.0583062	0.0139013	5.03977e-05	0.00536314	76	2
SY20221108322	2	12	0	0	0.919570407107986	-0.020645	0.00281308	-0.00634777	0.00692756	-0.0041794	0.0082208	0.0348265	-0.0245854	-0.000512038	-0.010143	68	1
SY20221108323	1	12	0	0	0.919570407107986	-0.0206694	0.00264909	-0.00255566	0.00784553	-0.00263473	0.00298492	-0.0361694	-0.00215794	0.00770853	-0.0135129	68	1
SY20221108324	2	12	2	-0.0281852	-0.657299	-0.0207612	0.0116338	0.012206	-0.007534	0.0033742	0.0110437	-0.0283374	0.0142629	-0.00756958	-0.027853	58	2
SY20221108325	1	12	0	0	0.919570407107986	-0.0207533	-0.00265318	0.00780289	0.00030685	-0.00731218	0.00886915	0.00929353	0.00398851	-0.00177101	-0.0298726	46	1
SY20221108326	1	12	2	-0.0162513	0.0103636891258992	-0.0209189	0.0150773	-0.000647664	-0.0178322	0.00194964	0.0230616	-0.108507	-0.0326397	-0.0247133	-0.0274803	55	1
SY20221108330	2	12	1	0.00733424	1.32989698278457	-0.0207192	0.00599896	-0.00472797	0.00316109	-0.00190349	0.0140532	-0.0191157	0.00721069	0.000901531	-0.0100644	62	1
SY20221108332	2	12	1	-0.00459964	0.662235696143378	-0.0206675	0.0221972	0.0142537	-0.00103208	0.00227227	0.00718036	-0.0059907	-0.00569423	0.0034046	-0.0149199	52	1
SY20221108333	2	12	2	-0.0486438	-1.80189	-0.0205352	-0.00982958	-0.014634	0.0133062	-0.00255839	0.00545272	0.0658905	-0.00904953	0.00115189	-0.00985811	65	2
SY20221108334	2	12	2	-0.0281852	-0.657299	-0.0205617	-0.00680517	-0.018276	0.014924	0.00372399	0.0105267	0.0557212	-0.0264717	0.00482703	0.00200643	58	2
SY20221108335	2	12	2	0.0027346	1.07256227181997	-0.0206746	0.00395737	6.89118e-05	0.00757841	-0.00563103	0.00580395	-0.00774556	-0.00936871	0.0040775	-0.015332	53	1
SY20221108336	2	12	1	-0.0235855	-0.399961	-0.0207417	0.00827915	-0.00780423	-0.00740978	0.00379338	0.00141752	-0.0130737	0.00991005	0.0075501	-0.00196476	55	2
SY20221108337	1	12	3	-0.041601	-1.40787	-0.0204564	0.0103537	-0.0112155	0.00901021	-0.000449249	0.0090805	0.00095884	0.00227855	0.0063736	-0.00350399	62	1
SY20221108338	1	12	1	-0.0235855	-0.399961	-0.0207669	0.00809156	-0.00644461	0.00625332	-0.000596662	0.00882919	0.00230048	0.00672591	0.0021378	-0.00462707	66	1
SY20221108339	2	12	1	-0.0324086	-0.893584	-0.0206693	0.00249529	-0.00975887	-0.0119031	-0.0019823	0.0151537	0.0140267	0.0092954	-0.0351379	0.00222019	66	2
SY20221108340	1	12	1	-0.0235855	-0.399961	-0.0208108	0.0171899	0.00144606	-0.0158309	-0.00907021	0.0258954	-0.0659954	0.00884789	0.00717672	0.00167016	59	1
SY20221108341	2	12	1	0.00733424	1.32989698278457	-0.0205909	0.0102105	-0.0102666	-0.00336436	0.00161807	0.0185876	0.0112332	-0.0052631	0.00933944	-0.0219979	45	1
SY20221108342	1	12	1	-0.0235855	-0.399961	-0.020597	-0.00499377	-0.0121689	0.0125385	0.00700898	0.0065511	0.0171457	-0.007057	0.0154064	-0.00121787	46	1
SY20221108344	1	12	1	-0.00459964	0.662235696143378	-0.0208437	0.0101712	0.00177944	-0.000382221	-0.00114306	0.0200965	-0.0598761	0.0273802	-0.00517764	-0.0202003	73	2
SY20221108345	1	12	0	0	0.919570407107986	-0.0207705	0.0154021	0.00159534	-0.00991532	-0.00633098	0.0154079	-0.0807339	0.00859893	0.00177829	-0.00651216	56	1
SY20221108346	2	12	1	-0.00459964	0.662235696143378	-0.0205936	0.0140876	0.00255342	-0.0058372	0.00901978	0.00984207	0.012424	-0.00298704	0.0030278	-0.0108787	73	2
SY20221108347	1	12	1	-0.0235855	-0.399961	-0.0209791	0.0223087	0.0108643	-0.0164981	-0.0072188	0.017272	-0.10391	0.0283957	-0.00388028	-0.00939383	52	2
SY20221108348	2	12	1	-0.00459964	0.662235696143378	-0.0208015	-0.00186009	-0.00364593	-0.0026795	-0.0123732	0.00785151	-0.0239667	0.00473239	-0.00800711	-0.00191587	54	2
SY20221108349	2	12	0	0	0.919570407107986	-0.0204366	0.00559366	-0.00535812	0.00969478	0.0141801	0.0111424	0.0523544	-0.0248512	0.00611356	0.0136346	54	2
SY20221108350	1	12	2	-0.047171	-1.71949	-0.0206758	0.00406895	-0.0101511	-0.00181746	-0.00263448	0.00255458	0.0347631	-0.00458931	0.0027439	0.0080167	48	2
SY20221108351	1	12	2	-0.0162513	0.0103636891258992	-0.0209179	0.0195639	0.0180337	-0.0108199	-0.007635	0.00762792	-0.0720251	0.0216338	-0.00831532	-0.0180305	54	2
SY20221108352	1	12	1	0.00733424	1.32989698278457	-0.0208692	0.0271022	0.0181262	-0.0266435	-0.00918066	0.00356198	-0.0713969	0.0147789	-0.00330518	-0.00536234	55	2
SY20221108353	1	12	2	-0.0281852	-0.657299	-0.0204603	0.0163873	0.00370144	0.00804746	0.0165361	-0.0081894	0.0196815	-0.00980522	0.0108252	-0.0358162	63	1
SY20221108354	1	12	1	-0.0235855	-0.399961	-0.0210083	0.0148446	0.00816104	-0.0164209	0.00190918	0.0126932	-0.0930372	0.0203457	0.00177235	-0.00208512	54	1
SY20221108356	2	12	1	-0.0235855	-0.399961	-0.0205462	0.0012206	-0.00537073	0.0019235	-0.000197569	0.0150615	0.0101355	-0.0171589	0.00373454	0.00277218	67	1
SY20221108357	2	12	0	0	0.919570407107986	-0.0206616	0.000844455	-0.00123855	-0.00254027	0.00378405	0.00958832	0.0124302	-0.00730708	-0.00296141	-0.00777932	65	2
SY20221108358	1	12	1	-0.00459964	0.662235696143378	-0.0207449	0.0172968	-0.00250657	-0.00048409	-0.00283394	0.0149768	-0.00367428	-0.0284571	0.0131628	-0.0143059	71	2
SY20221108359	2	12	1	-0.0235855	-0.399961	-0.0205803	-0.00822705	-0.00245892	0.000493252	-0.000432894	0.016023	0.0153051	-0.0231777	-0.000620582	0.00324622	48	2
SY20221108360	2	12	1	-0.0235855	-0.399961	-0.0210564	0.0228566	0.0165823	-0.0310784	-0.0106164	0.0212645	-0.0958652	0.0392905	-0.00454025	-0.0313004	50	2
SY20221108361	1	12	0	0	0.919570407107986	-0.0205277	-0.0096493	-0.0253908	0.0197906	0.0069749	0.0181709	0.0767793	-0.0260978	0.00184916	-0.00337268	51	2
SY20221108362	1	12	3	-0.0327848	-0.914631	-0.0204536	0.000843103	-0.0108543	0.0149282	0.00757753	0.0163753	0.0420097	-0.0336143	0.00533924	0.00457094	53	2
SY20221108363	2	12	0	0	0.919570407107986	-0.0207016	-0.00380443	-0.0111123	0.00507199	-0.000437429	0.0064297	0.0338234	-0.027871	-0.00552726	-0.00684065	61	2
SY20221108364	1	12	1	-0.0235855	-0.399961	-0.0206223	0.00566775	-0.0134818	-0.00301196	0.00498008	0.00687346	0.0334059	-0.00895249	0.00802386	-0.017325	50	2
SY20221108365	1	12	4	-0.0532527	-2.05974	-0.0208375	0.00665175	0.00740536	-0.00982827	-0.00744849	0.0118266	-0.0567233	0.0242392	-0.00855195	-0.00586305	62	2
SY20221108366	1	12	4	-0.0972877	-4.52336	-0.0207835	0.0209711	0.0150524	-0.0191903	-0.00887307	0.0152071	-0.073174	0.0133522	0.0014121	-0.0293805	37	2
SY20221108367	2	12	1	-0.00459964	0.662235696143378	-0.0209189	0.0200635	0.00255101	-0.0195712	-0.00786783	0.0123339	-0.0784216	0.00904983	0.0103863	-0.0275155	64	1
SY20221108369	1	12	0	0	0.919570407107986	-0.0206902	0.0130727	0.0114123	0.00288579	-0.00186367	0.00559376	-0.00285253	-0.0296287	0.00371326	-0.026683	64	1
SY20221108370	1	12	2	-0.0281852	-0.657299	-0.0209895	0.0277142	0.0171214	-0.0195234	-0.019618	0.0187984	-0.171109	0.0567503	-0.0304503	-0.0834177	63	1
SY20221108371	1	12	0	0	0.919570407107986	-0.0208795	0.0142422	0.0153015	-0.00922278	-0.0115843	0.0159241	-0.0806538	0.0343104	-0.0143443	-0.0180354	59	2
SY20221108372	1	12	3	-0.0620597	-2.55247	-0.0207733	0.00987075	0.00812063	-0.0157391	-0.00576016	0.0178464	-0.0482308	0.0253396	-0.00321418	-0.00608077	56	1
SY20221108373	2	12	1	-0.00459964	0.662235696143378	-0.0206717	0.0085829	-0.00950492	0.00509591	-0.000484639	0.0152149	0.0262773	0.0113509	0.00390481	-0.00489892	58	2
SY20221108374	1	12	2	-0.0281852	-0.657299	-0.0210726	0.0424103	0.030965	-0.0256507	-0.0167878	0.0265361	-0.176628	0.0540358	-0.0324403	-0.0914645	58	2
SY20221108375	2	12	3	-0.0605937	-2.47045	-0.0209037	0.0198676	0.00525655	-0.0126898	-0.0160032	0.0231099	-0.107806	0.0463686	-0.0124598	-0.0685079	60	1
SY20221108376	1	12	0	0	0.919570407107986	-0.020683	0.0110543	-0.00429666	-0.000565781	0.0052311	0.015475	0.0114607	-0.00863112	-6.11664e-05	-0.00954336	65	2
SY20221108377	2	12	2	-0.0559941	-2.21312	-0.0209514	0.0190456	0.0228049	-0.0161926	-0.00731664	0.0101834	-0.0907047	0.0200918	0.00495222	-0.0157567	51	1
SY20221108378	1	12	3	-0.0605869	-2.47007	-0.0208011	0.00907103	0.0148242	-0.00767763	-0.00166311	0.000433591	-0.0291174	0.00588296	-0.00123025	-0.0174649	63	2
SY20221108379	2	12	2	-0.0281852	-0.657299	-0.0206665	0.0074338	-0.0105643	0.00526285	0.00151664	0.00900131	0.0112494	0.00582401	-0.00215152	-0.00608631	57	2
SY20221108381	2	12	2	0.0027346	1.07256227181997	-0.0204952	-0.000511845	-0.0157729	0.0141483	0.00677157	0.00523641	0.039718	-0.0257997	0.0206527	0.0208959	56	1
SY20221108382	2	12	2	-0.0370014	-1.15054	-0.0208326	0.00324297	0.00359456	-0.00110591	-0.00677347	0.000489954	-0.0530286	0.0417294	0.0132845	-0.0374735	57	2
SY20221108383	1	12	2	-0.029658	-0.739697	-0.020902	0.0155521	0.00774441	-0.0200857	-0.00218179	0.00616114	-0.062572	0.0243067	0.00651521	-0.0117988	53	1
SY20221108384	1	12	1	-0.00459964	0.662235696143378	-0.0206766	-0.000236074	-0.00616209	0.00472102	0.00598733	0.00989221	0.0220948	-0.0197175	0.000500961	-0.0132346	61	2
SY20221108385	2	12	3	-0.0605869	-2.47007	-0.021011	0.0126227	0.0102535	-0.018492	-0.00718272	0.0103637	-0.0895688	0.0236881	-0.0142175	-0.0264444	43	2
SY20221108386	2	12	4	-0.0547323	-2.14252	-0.0209955	0.0232937	0.0199128	-0.0237813	-0.00759613	0.0138103	-0.101376	0.0189594	-0.0104082	-0.0354675	63	1
SY20221108387	2	12	2	-0.0162513	0.0103636891258992	-0.0206335	0.0219541	0.0131271	-4.11645e-05	0.0044703	0.00902341	-0.0181457	-0.0243807	0.010766	-0.00255951	63	2
SY20221108388	1	12	1	-0.00459964	0.662235696143378	-0.02097	0.0129218	0.00843662	-0.0184742	-0.01187	0.00125223	-0.0864118	0.0251074	-0.0107093	-0.0148277	52	1
SY20221108389	2	12	1	-0.00459964	0.662235696143378	-0.0205356	-0.00522164	-0.00631894	0.0114017	0.00699649	0.00639339	0.050799	-0.00582082	0.00504158	-0.00175785	41	1
SY20221108391	1	12	2	-0.0384742	-1.23293	-0.0209013	0.0260194	0.0159431	-0.0222262	-0.0115918	0.015695	-0.118442	0.0283882	0.00999797	-0.0351065	41	1
SY20221108392	1	12	2	-0.0486438	-1.80189	-0.0209605	0.0115119	0.015569	-0.0224207	-0.00804562	0.0150205	-0.0872446	0.0421616	0.00175854	-0.00239983	56	2
SY20221108393	1	12	2	-0.0574669	-2.29551	-0.020949	0.0235167	0.0163478	-0.0149459	-0.00885216	0.0204865	-0.0702707	0.0332585	0.00964443	-0.00431779	34	1
SY20221108394	1	12	2	-0.00919927	0.40490154464584	-0.0208702	0.00742167	-0.00818933	-0.00333537	-0.00605729	0.00528388	-0.0465472	0.0344757	-0.00176231	-0.000770841	52	1
SY20221108395	1	12	0	0	0.919570407107986	-0.0207819	0.00360006	0.00443529	0.00106497	-0.00813107	-0.00484748	-0.0220471	0.0127559	0.0129463	-0.00697997	58	1
SY20221108396	1	12	1	-0.00459964	0.662235696143378	-0.0206796	0.00838438	0.00783468	-0.0127914	-0.00302298	0.00221024	-0.0212876	0.0178017	0.0111253	-0.0266527	57	2
SY20221108397	2	12	0	0	0.919570407107986	-0.0205887	0.00234143	0.0082486	-0.0112401	-0.00171486	0.0129238	-0.00901211	0.00264241	0.00143484	-0.00944659	41	1
SY20221108398	2	12	2	-0.0281852	-0.657299	-0.0206915	0.00915714	0.0146361	-0.00118433	-0.00109357	-0.00949903	-0.0308395	-0.0070519	0.00620714	-0.0142198	51	2
SY20221108399	2	12	3	-0.0722294	-3.12143	-0.0208311	0.00548637	0.0122361	-0.00367756	-0.00991399	0.00526323	-0.048009	0.0312187	0.00604428	-0.0264568	79	2
SY20221108400	1	12	0	0	0.919570407107986	-0.0208885	0.00926236	0.0123661	-0.0065673	-0.00592401	0.014577	-0.0538689	0.00049018	-0.0104539	-0.00533026	70	1
SY20221108401	2	12	0	0	0.919570407107986	-0.0208411	0.0181227	0.00385687	-0.0271799	0.00210285	-0.000583899	-0.0399266	0.0179259	0.0036119	-0.0127784	69	1
SY20221108402	1	12	1	-0.0235855	-0.399961	-0.0209695	0.00507217	0.00550848	-0.0143048	-0.00773518	0.0213479	-0.0551276	0.0064127	0.00781741	-0.00129253	67	2
SY20221108403	2	12	0	0	0.919570407107986	-0.020877	0.0145217	0.00827934	-0.0182991	-0.0137205	0.0134688	-0.0565455	0.0192864	-0.00122255	-0.00813383	56	2
SY20221108404	2	12	2	-0.047171	-1.71949	-0.0207242	0.000369396	0.000650707	0.00413283	-0.00114582	0.00165806	-0.00747003	0.000387997	0.00435782	-0.0092256	58	1
SY20221108405	1	12	0	0	0.919570407107986	-0.020913	0.004139	0.0072377	-0.00994735	-0.016108	0.012819	-0.064821	0.0389752	0.0030789	-0.0293921	51	2
SY20221108406	2	12	2	-0.0458245	-1.64416	-0.0207992	0.0154161	0.00856862	-0.00158422	-0.0116507	0.00237177	-0.026773	0.00861939	-0.00738556	-0.00757884	48	2
SY20221108407	1	12	2	-0.0281852	-0.657299	-0.0210012	0.0329246	0.0153278	-0.0236677	0.00673408	0.0241262	-0.122917	-0.0338513	-0.0215371	-0.0402797	56	2
SY20221108408	2	12	1	-0.00459964	0.662235696143378	-0.0207591	0.0164877	0.00480491	-0.00713708	-0.0031946	0.00489414	-0.0210396	0.0044363	-0.00363762	0.0173357	53	1
SY20221108409	1	12	1	-0.0324086	-0.893584	-0.0205929	0.0178226	-0.00100288	-0.00401863	0.00444731	0.00819134	-0.00286698	-0.0226285	0.00438377	0.0106058	42	2
SY20221108410	1	12	3	-0.0327848	-0.914631	-0.0206945	0.00272135	-0.0157428	0.0031736	-0.00353643	0.00389499	-0.00542303	-0.0119979	-0.0167707	0.00794885	63	1
SY20221108411	1	12	2	-0.047171	-1.71949	-0.0208888	0.00668381	0.00778434	0.000463532	-0.00439413	0.0146972	-0.0493012	0.0155524	-0.00471164	-0.0155785	69	1
SY20221108412	2	12	2	-0.0162513	0.0103636891258992	-0.0206844	0.00626462	0.00189951	-0.000621892	0.00339263	0.0037707	-0.00900479	0.0143996	-0.00346009	-0.00919072	52	1
SY20221108413	2	12	3	-0.0620597	-2.55247	-0.0208072	0.0154354	0.00276267	-0.00744917	-0.001197	0.00886265	-0.0583767	0.00507833	0.00112864	-0.0102198	56	1
SY20221108415	2	12	0	0	0.919570407107986	-0.0206507	0.0137276	-0.00853399	0.0133491	-0.00116017	0.00490383	0.00801023	-0.0156581	-0.010997	-0.0132272	59	1
SY20221108416	1	12	3	-0.0430738	-1.49027	-0.0209421	0.000504717	-0.00192235	-0.0026404	-0.00650835	0.0164888	-0.0284996	0.0131424	0.00741469	-0.00108229	68	1
SY20221108417	1	12	2	-0.047171	-1.71949	-0.0207333	0.00926815	0.00120806	0.00124337	0.00157048	0.0159303	-0.0285327	0.00392202	0.00863949	-0.0130794	58	2
SY20221108418	2	12	2	0.0027346	1.07256227181997	-0.0206653	0.00425149	0.00379887	-0.00427216	-0.00547133	-0.00409346	0.00236517	0.0127684	0.00815492	-0.00600917	58	2
SY20221108419	1	12	1	-0.00459964	0.662235696143378	-0.0207316	0.00811583	0.00295971	0.00168071	-0.00165141	-0.000802425	-0.0257442	0.00325179	-0.0010201	-0.0249703	59	1
SY20221108420	1	12	1	-0.0235855	-0.399961	-0.0208814	0.00515411	0.0102086	0.00865013	-0.0110572	0.00949994	-0.0611237	0.0222968	0.00882348	-0.0165847	50	1
SY20221108421	2	12	1	-0.0134159	0.168994981894257	-0.020637	-0.00301615	-0.00244766	0.0019883	-0.00121307	0.0112141	0.0110526	-0.00667447	0.00623525	0.020891	49	2
SY20221108423	2	12	1	-0.0235855	-0.399961	-0.0207288	0.0190529	0.0206124	-0.00968059	-0.00360345	0.00966429	-0.0181253	-0.014053	0.00257816	-0.0211948	79	2
SY20221108425	2	12	2	-0.0281852	-0.657299	-0.0207569	0.0215636	0.0132958	-0.00761606	0.0078397	0.00823627	-0.0350892	-0.010024	-0.0147881	-0.0332516	66	1
SY20221108428	1	12	1	-0.0324086	-0.893584	-0.0206313	-0.00958033	-0.014191	0.00919417	-0.000770318	-0.00145411	0.0497146	-0.00917076	-0.0049333	-1.6587e-05	50	1
SY20221108429	2	12	0	0	0.919570407107986	-0.0206049	0.0110612	-2.8305e-05	-0.00479404	0.00973586	0.0045099	-0.0102914	-0.00809905	0.00272005	0.00824077	38	1
SY20221108430	1	12	0	0	0.919570407107986	-0.021016	0.0252762	0.0338854	-0.0244532	-0.00422407	0.0091915	-0.119175	0.0322995	0.00849178	-0.0336222	41	1
SY20221108431	1	12	2	-0.0162513	0.0103636891258992	-0.0208764	0.0306284	0.0296505	-0.0147935	-0.00256812	0.00393722	-0.0685757	0.00419668	0.000504649	-0.0517042	50	2
SY20221108432	2	12	0	0	0.919570407107986	-0.0208907	0.0107405	0.0111141	-0.00803813	-0.0129615	-0.000755883	-0.0750607	0.0350523	0.0118085	-0.0264251	49	1
SY20221108433	2	12	0	0	0.919570407107986	-0.0206402	-0.00546972	-0.00238243	0.012844	0.0104373	0.00351143	0.0116063	-0.00833078	-0.00884969	9.57228e-06	50	1
