# Supplementary material for: Exploration of the causal relationship between inflammatory cytokines and type 2 diabetes via mendelian randomization and polygenic score
Source: Front Immunol. 2026 Jul 8;17:1848697. doi: 10.3389/fimmu.2026.1848697 (PMC13388088; doi:10.3389/fimmu.2026.1848697)
Supplement: Supplementary Table 4 — Predictive performance of the four logistic regression models. [file Table4.xlsx]

## Sheet: Sheet1
Predictive performance of the four logistic regression models
Model	Covariates	AUC	95% CI	ΔAUC (vs. Model 1)	DeLong P
Model 1	Age + Sex + PC1-4	0.596	0.537-0.655	-	-
Model 2	Age + Sex + PC1-4 + PGS	0.625	0.566-0.684	0.029	0.112
